# Supplementary material for: Trends and Changes in Socio-Economic Inequality in Self-Rated Health among Migrants and Non-Migrants: Repeated Cross-Sectional Analysis of National Survey Data in Germany, 1995–2017
Source: Int J Environ Res Public Health. 2022 Jul 7;19(14):8304. doi: 10.3390/ijerph19148304 (PMC9317826; doi:10.3390/ijerph19148304)
Supplement: Supplementary file 1 [file ijerph-19-08304-s001.zip]

Archive with 11 entries (11 files):
- FigureS1.png
- FigureS10.png
- FigureS2.png
- FigureS3.png
- FigureS4.png
- FigureS5.png
- FigureS6.png
- FigureS7.png
- FigureS8.png
- FigureS9.png
- TableS1.xlsx
