# Supplementary material for: Trends and Changes in Socio-Economic Inequality in Self-Rated Health among Migrants and Non-Migrants: Repeated Cross-Sectional Analysis of National Survey Data in Germany, 1995–2017
Source: Int J Environ Res Public Health. 2022 Jul 7;19(14):8304. doi: 10.3390/ijerph19148304 (PMC9317826; doi:10.3390/ijerph19148304)
Supplement: Supplementary file 1 [file ijerph-19-08304-s001.zip › TableS1.xlsx]

## Sheet: Table1
Year	1995	1996	1997	1998	1999	2000	2001	2002	2003	2004	2005	2006	2007	2008	2009	2010	2011	2012	2013	2014	2015	2016	2017	Total
Sex, n (%)
Male	6527 (32.72)	6400 (32.78)	6280 (32.94)	6964 (32.89)	6688 (32.43)	11608 (33.84)	10571 (31.01)	9998 (28.44)	9676 (29.38)	9383 (29.75)	8980 (29.6)	9734 (29.72)	9120 (29.46)	8611 (29.69)	9164 (28.96)	11512 (25.04)	12344 (24.53)	12076 (24.09)	13509 (24.29)	12000 (23.22)	11936 (23.74)	13510 (23.58)	15266 (23.54)	231857 (27.3)
Female	7015 (35.17)	6884 (35.25)	6757 (35.44)	7462 (35.24)	7169 (34.76)	12574 (36.66)	11459 (33.61)	10873 (30.93)	10580 (32.12)	10314 (32.7)	9923 (32.71)	10803 (32.99)	10091 (32.59)	9512 (32.79)	10111 (31.95)	13765 (29.94)	15005 (29.81)	14602 (29.13)	16161 (29.06)	14215 (27.5)	14096 (28.04)	14468 (25.26)	16158 (24.92)	259997 (30.62)
Missing values	6405 (32.11)	6243 (31.97)	6027 (31.61)	6749 (31.87)	6767 (32.81)	10120 (29.5)	12061 (35.38)	14287 (40.64)	12681 (38.5)	11843 (37.55)	11436 (37.69)	12210 (37.29)	11751 (37.95)	10882 (37.52)	12367 (39.08)	20700 (45.02)	22980 (45.66)	23442 (46.77)	25941 (46.65)	25469 (49.28)	24245 (48.22)	29309 (51.16)	33421 (51.54)	357336 (42.08)
Age, n (%)
18-39 years	6396 (32.06)	6196 (31.73)	5968 (31.31)	6371 (30.09)	6084 (29.5)	9604 (28)	8578 (25.16)	7867 (22.38)	7506 (22.79)	7122 (22.58)	6685 (22.03)	6836 (20.88)	6247 (20.18)	5706 (19.67)	5767 (18.23)	9874 (21.48)	9616 (19.11)	8884 (17.73)	10840 (19.49)	9020 (17.45)	9184 (18.27)	11097 (19.37)	12457 (19.21)	183905 (21.66)
40-65 years	5581 (27.98)	5497 (28.15)	5440 (28.54)	6146 (29.02)	5920 (28.7)	10919 (31.83)	9990 (29.3)	9513 (27.06)	9186 (27.89)	8917 (28.27)	8579 (28.28)	9398 (28.7)	8770 (28.33)	8295 (28.6)	9011 (28.48)	11152 (24.26)	12811 (25.45)	12823 (25.58)	14028 (25.23)	12491 (24.17)	12203 (24.27)	12406 (21.66)	14238 (21.96)	223314 (26.3)
>65 years	1565 (7.85)	1591 (8.15)	1629 (8.54)	1907 (9.01)	1853 (8.98)	3657 (10.66)	3462 (10.16)	3491 (9.93)	3564 (10.82)	3658 (11.6)	3639 (11.99)	4303 (13.14)	4194 (13.55)	4122 (14.21)	4496 (14.21)	4251 (9.25)	4922 (9.78)	4970 (9.92)	4802 (8.63)	4700 (9.09)	4642 (9.23)	4471 (7.8)	4727 (7.29)	84616 (9.96)
Missing values	6405 (32.11)	6243 (31.97)	6027 (31.61)	6751 (31.88)	6767 (32.81)	10122 (29.51)	12061 (35.38)	14287 (40.64)	12681 (38.5)	11843 (37.55)	11436 (37.69)	12210 (37.29)	11751 (37.95)	10882 (37.52)	12368 (39.09)	20700 (45.02)	22980 (45.66)	23443 (46.77)	25941 (46.65)	25473 (49.29)	24248 (48.23)	29313 (51.17)	33423 (51.54)	357355 (42.08)
Migrant background, n (%)
People without migrant background	10147 (50.87)	10039 (51.41)	9918 (52.02)	11329 (53.5)	10971 (53.2)	19985 (58.26)	18266 (53.58)	17382 (49.44)	16908 (51.33)	16451 (52.16)	15784 (52.03)	17352 (52.99)	16301 (52.65)	15440 (53.23)	16512 (52.18)	20855 (45.36)	22674 (45.05)	22179 (44.25)	20987 (37.74)	19142 (37.04)	18226 (36.25)	16894 (29.49)	19275 (29.72)	383017 (45.1)
People with migrant background	3395 (17.02)	3245 (16.62)	3119 (16.36)	3097 (14.63)	2886 (13.99)	4197 (12.24)	3764 (11.04)	3489 (9.92)	3348 (10.16)	3246 (10.29)	3119 (10.28)	3185 (9.73)	2910 (9.4)	2683 (9.25)	2763 (8.73)	4422 (9.62)	4675 (9.29)	4499 (8.98)	8683 (15.61)	7073 (13.69)	7807 (15.53)	11088 (19.36)	12149 (18.74)	108842 (12.82)
Missing values	6405 (32.11)	6243 (31.97)	6027 (31.61)	6749 (31.87)	6767 (32.81)	10120 (29.5)	12061 (35.38)	14287 (40.64)	12681 (38.5)	11843 (37.55)	11436 (37.69)	12210 (37.29)	11751 (37.95)	10882 (37.52)	12367 (39.08)	20700 (45.02)	22980 (45.66)	23442 (46.77)	25941 (46.65)	25469 (49.28)	24244 (48.22)	29305 (51.15)	33421 (51.54)	357331 (42.08)
Migrant status, n (%)
Indirect migrant background	459 (2.3)	490 (2.51)	506 (2.65)	552 (2.61)	561 (2.72)	778 (2.27)	742 (2.18)	701 (1.99)	704 (2.14)	718 (2.28)	739 (2.44)	784 (2.39)	762 (2.46)	751 (2.59)	764 (2.41)	1244 (2.71)	1382 (2.75)	1396 (2.79)	2244 (4.04)	1916 (3.71)	1835 (3.65)	1712 (2.99)	1895 (2.92)	23635 (2.78)
Direct migrant background	2744 (13.76)	2577 (13.2)	2453 (12.87)	2395 (11.31)	2211 (10.72)	3099 (9.03)	2786 (8.17)	2569 (7.31)	2429 (7.37)	2324 (7.37)	2180 (7.19)	2199 (6.72)	1964 (6.34)	1767 (6.09)	1823 (5.76)	2792 (6.07)	2873 (5.71)	2714 (5.42)	5641 (10.14)	4494 (8.7)	5251 (10.44)	4303 (7.51)	4123 (6.36)	67711 (7.97)
Asylum seeker and refugee	77 (0.39)	71 (0.36)	61 (0.32)	48 (0.23)	36 (0.17)	131 (0.38)	133 (0.39)	130 (0.37)	130 (0.39)	128 (0.41)	127 (0.42)	124 (0.38)	122 (0.39)	116 (0.4)	119 (0.38)	342 (0.74)	312 (0.62)	288 (0.57)	723 (1.3)	595 (1.15)	662 (1.32)	5024 (8.77)	6088 (9.39)	15587 (1.84)
Missing values	6520 (32.69)	6350 (32.52)	6126 (32.13)	6851 (32.35)	6845 (33.19)	10309 (30.05)	12164 (35.68)	14376 (40.89)	12766 (38.76)	11919 (37.79)	11509 (37.93)	12288 (37.52)	11813 (38.15)	10931 (37.69)	12424 (39.26)	20744 (45.12)	23088 (45.87)	23543 (46.97)	26016 (46.78)	25537 (49.41)	24303 (48.34)	29354 (51.24)	33464 (51.61)	359240 (42.3)
SES, n (%)
Low	3811 (19.11)	3442 (17.63)	3219 (16.89)	3392 (16.02)	3009 (14.59)	5445 (15.87)	4501 (13.2)	3997 (11.37)	3611 (10.96)	3418 (10.84)	3198 (10.54)	3491 (10.66)	3081 (9.95)	2679 (9.24)	2861 (9.04)	4253 (9.25)	4530 (9)	4017 (8.01)	4629 (8.32)	3590 (6.95)	3444 (6.85)	5648 (9.86)	5966 (9.2)	89232 (10.51)
Moderate	7532 (37.76)	7416 (37.98)	7604 (39.89)	7968 (37.63)	7967 (38.63)	13487 (39.32)	12338 (36.19)	11884 (33.8)	11548 (35.06)	11400 (36.14)	10756 (35.45)	11295 (34.49)	10874 (35.12)	10167 (35.05)	10636 (33.61)	13517 (29.4)	14677 (29.16)	14633 (29.2)	16173 (29.08)	14340 (27.75)	14034 (27.91)	13557 (23.67)	14911 (22.99)	268714 (31.64)
High	1334 (6.69)	1407 (7.21)	1485 (7.79)	1697 (8.01)	1769 (8.58)	3109 (9.06)	3011 (8.83)	3130 (8.9)	3114 (9.45)	3174 (10.06)	3163 (10.43)	3441 (10.51)	3541 (11.44)	3439 (11.86)	3774 (11.93)	4862 (10.57)	5570 (11.07)	5658 (11.29)	6230 (11.2)	5839 (11.3)	6125 (12.18)	5767 (10.07)	6766 (10.43)	87405 (10.29)
Missing values	7270 (36.45)	7262 (37.19)	6756 (35.44)	8118 (38.34)	7879 (38.2)	12261 (35.74)	14241 (41.77)	16147 (45.93)	14664 (44.52)	13548 (42.95)	13222 (43.58)	14520 (44.34)	13466 (43.49)	12720 (43.85)	14371 (45.42)	23345 (50.78)	25552 (50.77)	25812 (51.5)	28579 (51.39)	27915 (54.01)	26674 (53.05)	32315 (56.41)	37202 (57.37)	403839 (47.56)
Educational level, n (%)
Low	3117 (15.63)	2932 (15.02)	2778 (14.57)	2887 (13.63)	2751 (13.34)	4320 (12.59)	3756 (11.02)	3449 (9.81)	3250 (9.87)	3051 (9.67)	2844 (9.37)	2993 (9.14)	2641 (8.53)	2420 (8.34)	2508 (7.93)	3287 (7.15)	3653 (7.26)	3501 (6.99)	4543 (8.17)	3808 (7.37)	3696 (7.35)	5718 (9.98)	6502 (10.03)	80405 (9.47)
Moderate	7452 (37.36)	7357 (37.68)	7238 (37.97)	7810 (36.88)	7658 (37.13)	13758 (40.11)	12410 (36.4)	11737 (33.38)	11411 (34.64)	11111 (35.23)	10571 (34.84)	11362 (34.7)	10635 (34.35)	9996 (34.46)	10637 (33.62)	13545 (29.46)	14476 (28.76)	14101 (28.13)	14740 (26.51)	13097 (25.34)	12730 (25.32)	12190 (21.28)	13349 (20.59)	259371 (30.54)
High	2757 (13.82)	2771 (14.19)	2797 (14.67)	3085 (14.57)	3114 (15.1)	5679 (16.56)	5173 (15.17)	4999 (14.22)	4909 (14.9)	4876 (15.46)	4784 (15.77)	5323 (16.25)	5213 (16.84)	4987 (17.19)	5400 (17.07)	7597 (16.52)	8160 (16.21)	8051 (16.06)	9136 (16.43)	8189 (15.84)	8469 (16.84)	8607 (15.02)	9612 (14.82)	133688 (15.74)
Missing values	6621 (33.19)	6467 (33.12)	6251 (32.79)	7393 (34.91)	7101 (34.43)	10545 (30.74)	12752 (37.41)	14973 (42.59)	13367 (40.58)	12502 (39.64)	12140 (40.01)	13069 (39.91)	12473 (40.28)	11602 (40)	13097 (41.39)	21548 (46.87)	24040 (47.77)	24467 (48.82)	27192 (48.9)	26590 (51.45)	25382 (50.48)	30772 (53.72)	35382 (54.56)	375726 (44.25)
Income
Mean	1122.07	1152.69	1168.38	1190.19	1230.15	1283.2	1314.98	1382.8	1404.62	1420.19	1429.05	1445.36	1478.35	1511.93	1539.46	1487.13	1532.71	1576.01	1569.43	1638.59	1668.96	1545.15	1599.47	1454.74
Standard deviation	606.923	593.554	572.131	548.319	577.016	647.516	651.882	738.656	760.626	767.472	780.733	819.471	873.492	846.262	859.209	860.251	927.625	938.189	964.602	1026.8	938.274	1001.65	1047.74	857.933
Missing values	7039 (35.29)	6876 (35.21)	6518 (34.19)	7518 (35.50)	7397 (35.87)	11808 (34.42)	13266 (38.91)	15470 (44.00)	13814 (41.94)	12911 (40.94)	12419 (40.93)	13540 (41.35)	12756 (41.20)	11929 (41.13)	13654 (43.15)	22341 (48.59)	24207 (48.10)	24639 (49.16)	27329 (49.14)	26553 (51.38)	25521 (50.76)	30757 (53.69)	34931 (53.87)	383193 (45.12)
Occupacional level, n (%)
No occupation	2529 (12.68)	2284 (11.7)	2167 (11.37)	2776 (13.11)	2368 (11.48)	6871 (20.03)	5515 (16.18)	4852 (13.8)	4472 (13.58)	4148 (13.15)	3755 (12.38)	4693 (14.33)	4002 (12.93)	3526 (12.16)	4172 (13.19)	6377 (13.87)	6963 (13.83)	6525 (13.02)	7041 (12.66)	5558 (10.75)	5455 (10.85)	8543 (14.91)	9928 (15.31)	114520 (13.49)
Low	6225 (31.21)	6033 (30.9)	5924 (31.07)	6230 (29.42)	6015 (29.17)	8831 (25.74)	8261 (24.23)	8059 (22.92)	7808 (23.71)	7763 (24.61)	7399 (24.39)	7570 (23.12)	7310 (23.61)	6896 (23.78)	7097 (22.43)	8825 (19.19)	9292 (18.46)	9232 (18.42)	10947 (19.68)	9733 (18.83)	9954 (19.8)	9404 (16.42)	9988 (15.4)	184796 (21.76)
Moderate	3558 (17.84)	3555 (18.21)	3640 (19.09)	3918 (18.5)	3828 (18.56)	5962 (17.38)	5580 (16.37)	5565 (15.83)	5435 (16.5)	5480 (17.37)	5342 (17.61)	5586 (17.06)	5425 (17.52)	5206 (17.95)	5484 (17.33)	6607 (14.37)	7184 (14.27)	7160 (14.29)	7775 (13.98)	7109 (13.75)	7006 (13.93)	6510 (11.36)	7283 (11.23)	130198 (15.33)
High	1204 (6.04)	1224 (6.27)	1280 (6.71)	1462 (6.9)	1450 (7.03)	2424 (7.07)	2288 (6.71)	2336 (6.64)	2296 (6.97)	2268 (7.19)	2219 (7.31)	2416 (7.38)	2428 (7.84)	2343 (8.08)	2468 (7.8)	3178 (6.91)	3514 (6.98)	3522 (7.03)	3817 (6.86)	3447 (6.67)	3488 (6.94)	3237 (5.65)	3647 (5.62)	57956 (6.82)
Missing values	6431 (32.24)	6431 (32.93)	6053 (31.75)	6789 (32.06)	6963 (33.76)	10214 (29.78)	12447 (36.51)	14346 (40.8)	12926 (39.24)	11881 (37.67)	11624 (38.31)	12482 (38.12)	11797 (38.1)	11034 (38.04)	12421 (39.25)	20990 (45.65)	23376 (46.45)	23681 (47.25)	26031 (46.81)	25837 (49.99)	24374 (48.48)	29593 (51.66)	33999 (52.43)	361720 (42.6)
SRH, n (%)
Low	6862 (34.4)	6597 (33.78)	6661 (34.94)	7581 (35.8)	7008 (33.98)	12312 (35.89)	11138 (32.67)	10207 (29.03)	10086 (30.62)	9782 (31.01)	9037 (29.79)	9895 (30.22)	9187 (29.67)	8659 (29.85)	9047 (28.59)	13165 (28.63)	14008 (27.83)	13660 (27.25)	15420 (27.73)	13121 (25.39)	13315 (26.48)	14765 (25.77)	12996 (20.04)	244509 (28.79)
High	6638 (33.28)	6659 (34.1)	6356 (33.34)	6810 (32.16)	6821 (33.07)	11829 (34.48)	10863 (31.86)	10625 (30.22)	10136 (30.77)	9875 (31.31)	9799 (32.3)	10607 (32.39)	9977 (32.22)	9437 (32.54)	10185 (32.19)	12088 (26.29)	13314 (26.45)	12991 (25.92)	14228 (25.58)	13063 (25.27)	12679 (25.22)	13004 (22.7)	11991 (18.49)	239975 (28.26)
Missing values	6447 (32.32)	6271 (32.11)	6047 (31.72)	6784 (32.04)	6795 (32.95)	10161 (29.62)	12090 (35.46)	14326 (40.75)	12715 (38.6)	11883 (37.68)	11503 (37.91)	12245 (37.39)	11798 (38.1)	10909 (37.61)	12410 (39.22)	20724 (45.07)	23007 (45.71)	23469 (46.83)	25963 (46.69)	25500 (49.34)	24283 (48.3)	29518 (51.53)	39858 (61.47)	364706 (42.95)
n total	19947	19527	19064	21175	20624	34302	34091	35158	32937	31540	30339	32747	30962	29005	31642	45977	50329	50120	55611	51684	50277	57287	64845	849190
